# Supplementary material for: Evolution of motif variants and positional bias of the cyclic-AMP response element
Source: BMC Evol Biol. 2007 Feb 8;7(Suppl 1):S15. doi: 10.1186/1471-2148-7-S1-S15 (PMC1796609; doi:10.1186/1471-2148-7-S1-S15)
Supplement: Additional file 1 — CREs that are canonical in human and TG-variant in mouse rat or dog and vice-versa. This excel file contains details on the CREs that were canonical in human and TG-variant in mouse, rat, or dog and vice-versa. The table includes: the genomic location and strand (+/-) of the human TSS-SR in which the CRE was found; the position (bp) of the CRE relative to the TSS; the accession number, Entrez Gene id, symbol and name of the gene associated with the TSS-SR; the genomic location of the CRE in human, and the orthologs in mouse, rat and dog; the sequence (with respect to the TSS-SR strand) of the human CRE and the orthologous motifs in mouse, rat and dog; a summary of the CRE type in each species (Canonical, TG-variant, CA-variant, Half-site, TA-motif or none); the CpG island status of the human CRE (Yes : in a CpG island, No : not in a CpG island). [file 1471-2148-7-S1-S15-S1.xls]

## Sheet: supplementary data
Human TSS-SR			Gene associated with TSS-SR				Genomic position of orthologous motifs				Orthologous motifs				CRE Type				CRE in human CpG island
Genomic position	strand	Position of CRE motif relative to the TSS	Accession number	EntrezGene ID	Symbol	Name	Human	Mouse	Rat	Dog	Human	Mouse	Rat	Dog	Human	Mouse	Rat	Dog		Motif ID
chr1:120500316-120502315	-	75	AK055002				chr1:120501234-120501241	chr1:131343010-131343018	chr13:44413379-44413387	chr38:5547509-5547517	TGACATCA	TCACCTCA	TGACGTCA	TGACATCA	CA-variant	None	Canonical	CA-variant	No	HS1002188
chr1:141417881-141419880	+	75	AK055002				chr1:141418955-141418962	chr1:131343009-131343017	chr13:44413379-44413387	chr38:5547509-5547517	TGACATCA	TCACCTCA	TGACGTCA	TGACATCA	CA-variant	None	Canonical	CA-variant	No	HS1002194
chr1:146002814-146004813	-	-260	AK027791	285973	ATG9B	ATG9 autophagy related 9 homolog B (S. cerevisiae)	chr1:146004066-146004073	chr3:96490732-96490741	chr2:191107824-191107832	chr17:61551174-61551182	TGACATCA		GTGCTTGG	TGACGTCA	CA-variant		None	Canonical	Yes	HS1002291
chr1:148494982-148496981	+	-7	AK093351	284485	FLJ36032	hypothetical protein FLJ36032	chr1:148495975-148495982	chr3:94469948-94469956	chr2:189407674-189407682	chr17:63430551-63430559	TGACGTCA	TGACGTCA	TGATGTCA	TGACGTCA	Canonical	Canonical	TG-variant	Canonical	No	HS1002447
chr1:151654828-151656827	-	-662	NM_002249	3782	KCNN3	potassium intermediate/small conductance calcium-activated channel, subfamily N, member 3	chr1:151656482-151656489	chr3:89944461-89944469	chr2:181665311-181665319	chr7:45185595-45185603	TGACATCA	TGACGTCA	TGACGTCA	TGACATCA	CA-variant	Canonical	Canonical	CA-variant	No	HS1002559
chr1:154910362-154912361	-	138	AL833536				chr1:154911217-154911224			chr38:19097703-19097711	TGACATCA			TGACGTCA	CA-variant			Canonical	No	HS1002732
chr1:161547634-161549633	+	807	AK022962				chr1:161549440-161549447	chr1:168185112-168185120	chr13:83852745-83852753	chr38:24203978-24203986	TGATGTCA	TGATGCCA	TGGTGCCA	TGACGTCA	TG-variant	None	None	Canonical	No	HS1002883
chr1:163539382-163541381	+	-84	NM_017542	57645	POGK	pogo transposable element with KRAB domain	chr1:163540298-163540305	chr1:166425124-166425132	chr13:82155825-82155833	chr7:34163440-34163448	TGACATCA	TGACGTCA	TGACGTCA	TGACATCA	CA-variant	Canonical	Canonical	CA-variant	Yes	HS1002896
chr1:16585087-16587086	-	-245	AK027791	285973	ATG9B	ATG9 autophagy related 9 homolog B (S. cerevisiae)	chr1:16586324-16586331			chr17:61551174-61551182	TGACATCA			TGACGTCA	CA-variant			Canonical	Yes	HS1000479
chr1:16737750-16739749	-	-244	AK027791	285973	ATG9B	ATG9 autophagy related 9 homolog B (S. cerevisiae)	chr1:16738986-16738993		chr2:191107824-191107832	chr17:61551174-61551182	TGACATCA		GTGCTTGG	TGACGTCA	CA-variant		None	Canonical	Yes	HS1000486
chr1:16811317-16813316	+	-244	AK027791	285973	ATG9B	ATG9 autophagy related 9 homolog B (S. cerevisiae)	chr1:16812073-16812080		chr2:191107824-191107832	chr17:61551174-61551182	TGACATCA		GTGCTTGG	TGACGTCA	CA-variant		None	Canonical	Yes	HS1000488
chr1:16966781-16968780	+	-244	AK027791	285973	ATG9B	ATG9 autophagy related 9 homolog B (S. cerevisiae)	chr1:16967537-16967544		chr2:191107824-191107832	chr17:61551174-61551182	TGACATCA		GTGCTTGG	TGACGTCA	CA-variant		None	Canonical	Yes	HS1000490
chr1:17275927-17277926	+	-293	AK026652	29943	PADI1	peptidyl arginine deiminase, type I	chr1:17276634-17276641			chr2:81735272-81735280	TGACATCA			TGACGTCA	CA-variant			Canonical	No	HS1000502
chr1:201911348-201913347	-	-895	NM_015375	25778	RIPK5	receptor interacting protein kinase 5	chr1:201913235-201913242	chr1:132294559-132294567	chr13:45323230-45323238		TGACGTCA	TGGTGTCA	TGATGTCA		Canonical	None	TG-variant		No	HS1003359
chr1:25035782-25037781	-	-269	BC013362	864	RUNX3	runt-related transcription factor 3	chr1:25037043-25037050	chr4:133574880-133574888	chr5:153926416-153926424	chr2:75463197-75463205	TGACATCA	TGACATCA	TGACGTCA	TGACATCA	CA-variant	CA-variant	Canonical	CA-variant	No	HS1000668
chr1:26382409-26384408	-	-26	NM_173574	257101	ZNF683	zinc finger protein 683	chr1:26383427-26383434			chr2:74318829-74318837	TGATGTCA			TGACGTCA	TG-variant			Canonical	No	HS1000735
chr1:26382409-26384408	-	-46	NM_173574	257101	ZNF683	zinc finger protein 683	chr1:26383447-26383454			chr2:74318849-74318857	TGATGTCA			TGACGTCA	TG-variant			Canonical	No	HS1000734
chr1:46517448-46519447	+	425	BC014441	387338	NSUN4	NOL1/NOP2/Sun domain family, member 4	chr1:46518872-46518879	chr4:114399101-114399109	chr5:136282861-136282869	chr15:17051039-17051047	TGATGTCA	TGACGTTA	TGACGTCA	TTATGTCA	TG-variant	None	Canonical	None	No	HS1001323
chr1:48648866-48650865	-	-205	NM_019073	54558	SPATA6	spermatogenesis associated 6	chr1:48650063-48650070	chr4:110065516-110065524	chr5:133269846-133269854	chr15:15437322-15437330	TGACGTCA	TTACGTCA	TGACATCA	GGACGTCA	Canonical	None	CA-variant	None	No	HS1001358
chr1:70531540-70533539	+	209	BC010922	11147	HHLA3	HERV-H LTR-associating 3	chr1:70532748-70532755	chr3:158562989-158562997	chr2:256117752-256117760		TGACATCA	TGACGTCA	TGACGTCA		CA-variant	Canonical	Canonical		No	HS1001623
chr1:85239028-85241027	+	-121	NM_145172	126820	WDR63	WD repeat domain 63	chr1:85239907-85239914	chr3:146680754-146680762	chr2:244263399-244263407	chr6:64444896-64444904	TGACGTCA	TGACGTCA	TGATGTCA	TGACGTCA	Canonical	Canonical	TG-variant	Canonical	No	HS1001715
chr1:86333477-86335476	-	-271	AK094856				chr1:86334740-86334747	chr3:145862153-145862161		chr6:63461523-63461531	TGATGTCA	TGACGTCA		TGATGTCA	TG-variant	Canonical		TG-variant	Yes	HS1001736
chr1:974538-976537	-	-835	NM_021170	57801	HES4	hairy and enhancer of split 4 (Drosophila)	chr1:976365-976372	chr4:154087873-154087881		chr5:59889829-59889837	TGACGTCA	TGACATCA		TGACATTA	Canonical	CA-variant		None	Yes	HS1000031
chr1_random:822507-824506	-	75	AK055002				chr1_random:823425-823432	chr1:131343010-131343018	chr13:44413379-44413387	chr38:5547509-5547517	TGACATCA	TCACCTCA	TGACGTCA	TGACATCA	CA-variant	None	Canonical	CA-variant	No	HS1004031
chr10:114844138-114846137	+	868	AK093964				chr10:114846005-114846012	chr19:55249643-55249651	chr1:262370909-262370917	chr28:27133909-27133917	TGACGTCA	TGATGTCA	TGATGTCA	TGATGCCA	Canonical	TG-variant	TG-variant	None	No	HS1021952
chr10:124123210-124125209	+	-283	NM_001001974	59338	PLEKHA1	pleckstrin homology domain containing, family A (phosphoinositide binding specific) member 1	chr10:124123927-124123934	chr7:118397474-118397482	chr1:190336813-190336821	chr28:35059901-35059909	TGACATCA	TGACATCA	TGACATCA	TGACGTCA	CA-variant	CA-variant	CA-variant	Canonical	No	HS1022059
chr10:22673405-22675404	+	-56	NM_012443	9576	SPAG6	sperm associated antigen 6	chr10:22674349-22674356	chr2:18754683-18754691	chr17:92812735-92812743	chr2:14951039-14951047	TGACGTCA	TGATGTCA	TGACGTCA	TGACGTCA	Canonical	TG-variant	Canonical	Canonical	Yes	HS1020908
chr10:35523061-35525060	+	-53	NM_182717	1390	CREM	cAMP responsive element modulator	chr10:35524008-35524015	chr18:3452453-3452461	chr17:62833409-62833417	chr2:4766440-4766448	TGATGTCA	TGACGTCA	TGACGTCA	TGATGTCA	TG-variant	Canonical	Canonical	TG-variant	No	HS1021035
chr10:35523836-35525835	+	-126	NM_182721	1390	CREM	cAMP responsive element modulator	chr10:35524710-35524717	chr18:3451800-3451808	chr17:62834123-62834131	chr2:4765817-4765825	TGATGTCA	TGACGTCA	TGACGTCA	TGACGTCA	TG-variant	Canonical	Canonical	Canonical	No	HS1021037
chr10:87361886-87363885	-	-540	BC047948	2894	GRID1	glutamate receptor, ionotropic, delta 1	chr10:87363418-87363425	chr14:31609434-31609442	chr16:11190572-11190580	chr4:36732532-36732540	TGACGTCA	TGATGTCA	GGAAGTCA	GGGGGCCA	Canonical	TG-variant	None	None	No	HS1021523
chr10:90956052-90958051	-	-64	NM_003956	9023	CH25H	cholesterol 25-hydroxylase	chr10:90957108-90957115	chr19:33685274-33685282	chr1:238622310-238622318	chr26:40897787-40897795	TGACATCA	TGACGTCA	TGACGTCA	TGACATCA	CA-variant	Canonical	Canonical	CA-variant	No	HS1021568
chr11:117361319-117363318	+	-47	NM_001558	3587	IL10RA	interleukin 10 receptor, alpha	chr11:117362272-117362279	chr9:45371157-45371165	chr8:48233251-48233259		TGACGTCA	TGATGTCA	GGAAGTCT		Canonical	TG-variant	None		Yes	HS1024198
chr11:14949428-14951427	-	-305	NM_001741	796	CALCA	calcitonin/calcitonin-related polypeptide, alpha	chr11:14950725-14950732	chr7:101920008-101920016	chr1:172827420-172827428	chr21:40078659-40078667	TGACGTCA	TGATGTCA	TGACGTCA	TGACATCA	Canonical	TG-variant	Canonical	CA-variant	No	HS1022620
chr11:17493518-17495517	-	306	AK024943	10083	USH1C	Usher syndrome 1C (autosomal recessive, severe)	chr11:17494205-17494212	chr7:33622750-33622758	chr1:96817947-96817955	chr21:42345724-42345732	TGACATCA	TGATGTCC	AGGGGCGC	TGACGTCA	CA-variant	None	None	Canonical	No	HS1022651
chr11:19501202-19503201	-	-535	AK023501	399876	FLJ13439	hypothetical gene supported by AK023501	chr11:19502729-19502736	chr7:36538250-36538258	chr1:98957547-98957555	chr21:43878806-43878814	TGACGTCA	TGATGTCA	TGATGTCA	TGACGTCA	Canonical	TG-variant	TG-variant	Canonical	No	HS1022700
chr11:28085270-28087269	-	-75	AL136819	81930	KIF18A	kinesin family member 18A	chr11:28086337-28086344	chr2:109172290-109172298	chr3:94721476-94721484		TGACATCA	TGACGTCA	TGACGTCA		CA-variant	Canonical	Canonical		No	HS1022769
chr11:5486745-5488744	-	-71	BC036743	50613	UBQLN3	ubiquilin 3	chr11:5487808-5487815	chr7:91661881-91661889	chr1:162070979-162070987	chr21:30738721-30738729	TGACGTCA	TGATGTCA	TGATGTCA	TGATGTCA	Canonical	TG-variant	TG-variant	TG-variant	No	HS1022443
chr11:5585739-5587738	-	546	AK057857				chr11:5586186-5586193	chr7:91749289-91749297	chr1:162163601-162163609	chr21:30906696-30906704	TGACATCA	TAACATCA	TGACGTCA	TGACATCA	CA-variant	None	Canonical	CA-variant	No	HS1022450
chr11:60365120-60367119	+	-20	NM_024098	79080	CCDC86	coiled-coil domain containing 86	chr11:60366100-60366107	chr19:10048388-10048396	chr1:213604290-213604298	chr18:65766285-65766293	TGACGTCA	TGACGTCA	TGACGTCA	TGACATCA	Canonical	Canonical	Canonical	CA-variant	Yes	HS1023037
chr11:62355117-62357116	-	-756	NM_003164	6811	STX5A	syntaxin 5A	chr11:62356865-62356872	chr19:7839776-7839784	chr1:211566477-211566485	chr18:64221109-64221117	TGATGTCA	TGACATCA	TGACGTCA	TGACGTCA	TG-variant	CA-variant	Canonical	Canonical	No	HS1023198
chr11:65119044-65121043	-	673	NM_005714	10089	KCNK7	potassium channel, subfamily K, member 7	chr11:65119364-65119371	chr19:5493815-5493823	chr1:208481773-208481781	chr18:61966311-61966319	TGACATCA	TGACATCA	TGACATCA	TGACGTCA	CA-variant	CA-variant	CA-variant	Canonical	No	HS1023357
chr11:6693338-6695337	-	-385	AL834507	387751	GVIN1	GTPase, very large interferon inducible 1	chr11:6694715-6694722	chr7:93355217-93355225	chr1:163686874-163686882	chr21:32306823-32306831	TGATGTCA	TGATGTCA	TGACGTCA	TAATGTCA	TG-variant	TG-variant	Canonical	None	No	HS1022505
chr11:67320717-67322716	-	153	AK055771	645332			chr11:67321557-67321564	chr16:4929781-4929789	chr10:10457628-10457636	chr6:37973950-37973958	TGACGTCA	TGAGATGA	TGATGTCA	TGACATCA	Canonical	None	TG-variant	CA-variant	No	HS1023529
chr11:67794998-67796997	-	-55	NM_022338	53838	C11orf24	chromosome 11 open reading frame 24	chr11:67796045-67796052	chr19:3496756-3496764	chr1:206387885-206387893	chr18:59935247-59935255	TGACGTCA	TGACGTCT	TGACGTCT	TGACATCA	Canonical	Half-site	Half-site	CA-variant	Yes	HS1023552
chr11:76861582-76863581	-	-521	NM_002576	5058	PAK1	p21/Cdc42/Rac1-activated kinase 1 (STE20 homolog, yeast)	chr11:76863095-76863102	chr7:85014510-85014518	chr1:155135770-155135778	chr21:24297197-24297205	TGACGTCA	TGACGTCA	TGACGTCA	TGACATCA	Canonical	Canonical	Canonical	CA-variant	Yes	HS1023780
chr11:94368941-94370940	+	658	AK056162	55693	JMJD2D	jumonji domain containing 2D	chr11:94370598-94370605	chr9:14298752-14298760	chr8:11224129-11224137	chr21:9011494-9011502	TGACATCA	TGACGTCA	TGACGTCA	TGACATCA	CA-variant	Canonical	Canonical	CA-variant	No	HS1023920
chr12:10255716-10257715	+	-3	NM_031412	23710	GABARAPL1	GABA(A) receptor-associated protein like 1	chr12:10256713-10256720	chr6:130194577-130194585	chr4:167046939-167046947	chr27:38764901-38764909	TGACGTCA	TGATGTCA	TGATGTCA	TGACGTCA	Canonical	TG-variant	TG-variant	Canonical	Yes	HS1024731
chr12:111318433-111320432	+	-35	BC008692	5781	PTPN11	protein tyrosine phosphatase, non-receptor type 11 (Noonan syndrome 1)	chr12:111319398-111319405	chr5:118687892-118687900	chr12:36365133-36365141	chr26:13144197-13144205	TGACATCA	TGACGTCA	TGACTTCA	TGACGTCA	CA-variant	Canonical	None	Canonical	Yes	HS1026251
chr12:121904593-121906592	-	-162	NM_024667	79720	VPS37B	vacuolar protein sorting 37B (yeast)	chr12:121905747-121905754	chr5:121580440-121580448	chr12:33547553-33547561	chr26:9770330-9770338	TGACGTCA	TGACATCA	TGACATCA	TGACGTCA	Canonical	CA-variant	CA-variant	Canonical	Yes	HS1026493
chr12:123923051-123925050	-	482	BC008955	7316	UBC	ubiquitin C	chr12:123923562-123923569	chr5:122930654-122930662	chr12:32197053-32197061	chr26:8175863-8175871	TGACGTCA	TGACGTCG	TGACGTCG	TGATGTCA	Canonical	Half-site	Half-site	TG-variant	Yes	HS1026557
chr12:1478952-1480951	+	-170	AK090616	399983	FLJ33297	hypothetical gene supported by AK090616	chr12:1479782-1479789			chr27:46541776-46541784	TGATGTCA			TGACGTCA	TG-variant			Canonical	No	HS1024486
chr12:3651952-3653951	-	-62	AK091124				chr12:3653006-3653013	chr6:128257819-128257827	chr4:164303876-164303884	chr27:44150669-44150677	TGATGTCA	TGACGTCA	TGATGTCA	TGATATCA	TG-variant	Canonical	TG-variant	TA-motif	No	HS1024532
chr12:52732928-52734927	+	-688	NM_153633	3221	HOXC4	homeobox C4	chr12:52733240-52733247	chr15:103515859-103515867	chr7:141875680-141875688	chr27:4219201-4219209	TGACGTCA	TGACATCA	TGACGTCA	TGACGTCA	Canonical	CA-variant	Canonical	Canonical	No	HS1025369
chr12:53139077-53141076	-	-99	AK098372				chr12:53140168-53140175	chr15:103893516-103893524	chr7:142397887-142397895	chr27:3873329-3873337	TGACGTCA	TGACATCA	CGACATTA	TGATGTCA	Canonical	CA-variant	None	TG-variant	No	HS1025406
chr12:54979443-54981442	-	-423	NM_004077	1431	CS	citrate synthase	chr12:54980858-54980865	chr10:128464101-128464109	chr7:1625670-1625678	chr10:3677004-3677012	TGATGTCA	TGATGTCA	TGATGTCA	TGACGTCA	TG-variant	TG-variant	TG-variant	Canonical	No	HS1025503
chr12:98543003-98545002	+	667	NM_153364	196472	FAM71C	family with sequence similarity 71, member C	chr12:98544669-98544676	chr10:89934045-89934053	chr10:31534643-31534651	chr15:41896373-41896381	TGATGTCA	TGATAACA	TGACGTCA	TGATGTCA	TG-variant	None	Canonical	TG-variant	No	HS1026002
chr13:110770016-110772015	+	-76	NM_152324	121793	MGC35169	hypothetical protein MGC35169	chr13:110770940-110770947		chr16:82500240-82500248	chr22:62126739-62126747	TGATGTCA		TGATGTCA	TGACGTCA	TG-variant		TG-variant	Canonical	No	HS1027340
chr13:40392911-40394910	-	-728	BC020814				chr13:40394631-40394638	chr14:71360600-71360608	chr15:60856362-60856370	chr22:12621212-12621220	TGACATCA	TGACGTCA	TGACGTCA	TGACGTCA	CA-variant	Canonical	Canonical	Canonical	Yes	HS1026937
chr14:103057901-103059900	-	597	BC004914	1152	CKB	creatine kinase, brain	chr14:103058297-103058304	chr12:106420902-106420910	chr6:136460612-136460620	chr8:74214837-74214845	TGACGTCA	TGACGTCA	TGACGTCA	TGACATCA	Canonical	Canonical	Canonical	CA-variant	Yes	HS1028672
chr14:23101999-23103998	-	-199	AK096034				chr14:23103190-23103197	chr14:47076196-47076204	chr15:33225108-33225116	chr8:6651893-6651901	TGACATCA	TGACATCA	TGACATCG	TGACGTCA	CA-variant	CA-variant	None	Canonical	No	HS1027551
chr14:30427631-30429630	-	-77	AK097779				chr14:30428700-30428707	chr12:46823427-46823435	chr6:71708682-71708690	chr8:13093727-13093735	TGACATCA	TGACGTCA	TGACATCA	TGACATCG	CA-variant	Canonical	CA-variant	None	No	HS1027657
chr14:44672421-44674420	-	-138	BC020809	2287	FKBP3	FK506 binding protein 3, 25kDa	chr14:44673551-44673558	chr12:60327097-60327105	chr6:86426303-86426311	chr8:25432614-25432622	TGACGTCA	TGACATCA	TGACATCA	CGACGTCC	Canonical	CA-variant	CA-variant	None	Yes	HS1027782
chr14:54806832-54808831	+	-12	NM_017943	55030	FBXO34	F-box protein 34	chr14:54807820-54807827	chr14:40142226-40142234	chr15:23446102-23446110	chr8:34008792-34008800	TGACGTCA	TGATGTCA	TGATGTCA	TGACGTCA	Canonical	TG-variant	TG-variant	Canonical	Yes	HS1027932
chr14:54806832-54808831	+	771	NM_017943	55030	FBXO34	F-box protein 34	chr14:54808602-54808609	chr14:40142765-40142773	chr15:23446645-23446653		TGACGTCA	TGATGTCA	TGATGTCA		Canonical	TG-variant	TG-variant		Yes	HS1027933
chr14:59455184-59457183	+	-4	NM_198499	341883	FLJ46156	FLJ46156 protein	chr14:59456180-59456187	chr12:67717518-67717526		chr8:37961027-37961035	TGACATCA	TGACCTCA		TGACGTCA	CA-variant	None		Canonical	Yes	HS1027985
chr14:60516529-60518528	-	-29	NM_020810	57570	TRMT5	TRM5 tRNA methyltransferase 5 homolog (S. cerevisiae)	chr14:60517550-60517557	chr12:68564985-68564993	chr6:95719048-95719056	chr8:38861955-38861963	TGATGTCA	TGACGTCA	TGACGTCA	TGATGTCA	TG-variant	Canonical	Canonical	TG-variant	Yes	HS1028006
chr14:62739898-62741897	+	-356	NM_020663	57381	RHOJ	ras homolog gene family, member J	chr14:62740542-62740549	chr12:70596205-70596213	chr6:97914661-97914669	chr8:40705611-40705619	TGATGTCA	TGACGTCA	TGACGTCA	TGATGTCA	TG-variant	Canonical	Canonical	TG-variant	No	HS1028023
chr14:68328539-68330538	-	-400	NM_004926	677	ZFP36L1	zinc finger protein 36, C3H type-like 1	chr14:68329931-68329938	chr12:75412043-75412051	chr6:103128442-103128450	chr8:45581373-45581381	TGACGTCA	TGATGTCA	TGATGTCA	TGATGTCA	Canonical	TG-variant	TG-variant	TG-variant	Yes	HS1028126
chr14:75520876-75522875	+	-14	AK056735	112752	MGC16028	MGC16028 similar to RIKEN cDNA 1700019E19 gene	chr14:75521862-75521869	chr12:81406689-81406697	chr6:110202561-110202569	chr8:51864334-51864342	TGACGTCA	TGACATCA	TGACATCA	TGACGTCA	Canonical	CA-variant	CA-variant	Canonical	Yes	HS1028315
chr15:40627293-40629292	-	3	NM_153260	255252	LRRC57	leucine rich repeat containing 57	chr15:40628283-40628290	chr2:120390952-120390960	chr3:107268112-107268120	chr30:12411767-12411775	TGACGTCA	TGATGTCA	TGATGTCA	TGACGTCA	Canonical	TG-variant	TG-variant	Canonical	Yes	HS1029136
chr15:73802374-73804373	+	14	NM_175881	161753	ODF3L1	outer dense fiber of sperm tails 3-like 1	chr15:73803387-73803394	chr9:57056199-57056207	chr8:60616945-60616958	chr30:41462572-41462580	TGACGTCA	TGACATCA		TGATGTCA	Canonical	CA-variant		TG-variant	No	HS1029773
chr15:86947839-86949838	-	-4	AK054749				chr15:86948835-86948842	chr7:65948856-65948864	chr1:134679295-134679303	chr3:54754437-54754445	TGACGTCA	TGATGTCA	TGACGTCA	TGACGTCA	Canonical	TG-variant	Canonical	Canonical	Yes	HS1030009
chr16:18901757-18903756	+	14	AK094664	79905	TMC7	transmembrane channel-like 7	chr16:18902770-18902777	chr7:105881469-105881477	chr1:176950514-176950522	chr6:27438447-27438455	TGATGTCA	TGACGTCA	TGACGTCA	TGACGTCC	TG-variant	Canonical	Canonical	None	Yes	HS1030752
chr16:18985437-18987436	+	382	AK024291	10229	COQ7	coenzyme Q7 homolog, ubiquinone (yeast)	chr16:18986818-18986825	chr7:105829702-105829710	chr1:176895331-176895339	chr6:27496707-27496715	TGATGTCA	TGACGTCA	TGACGTCA	GGCGGTCC	TG-variant	Canonical	Canonical	None	Yes	HS1030756
chr16:27320224-27322223	+	-429	NM_181078	50615	IL21R	interleukin 21 receptor	chr16:27320795-27320802	chr7:113076255-113076263	chr1:184815377-184815385	chr6:20789088-20789096	TGATGTCA	TGATGTCA	TGACGTCA	TGATGTCA	TG-variant	TG-variant	Canonical	TG-variant	No	HS1030924
chr16:52524443-52526442	+	268	BC003583	79068	FTO	fatso	chr16:52525710-52525717	chr8:90845903-90845911		chr2:62496846-62496854	TGACGTCA	CGACGTTG		TGATGTCA	Canonical	None		TG-variant	No	HS1031281
chr16:65760952-65762951	+	702	AK092623				chr16:65762653-65762660	chr8:104590328-104590336	chr19:35097368-35097376	chr5:85283677-85283685	TGATGTCA	GGATCCCA	GGATCCCA	TGACGTCA	TG-variant	None	None	Canonical	No	HS1031471
chr16:66274120-66276119	-	-330	AK096635				chr16:66275442-66275449			chr5:84857163-84857171	TGATGTCA			TGACGTCA	TG-variant			Canonical	No	HS1031544
chr16:80288228-80290227	-	160	AK056529				chr16:80289061-80289068	chr8:116848302-116848310	chr19:47568613-47568621	chr5:73340351-73340359	TGACATCA	TGACATCA	TGACGTCA	TGACATCA	CA-variant	CA-variant	Canonical	CA-variant	No	HS1031810
chr17:10559510-10561509	+	-87	AK096443				chr17:10560423-10560430	chr4:106226570-106226578	chr5:128989695-128989703	chr23:53468080-53468088	TGACATCA	TGACGTCA	TGACATCA	TGACGTCA	CA-variant	Canonical	CA-variant	Canonical	No	HS1032613
chr17:17389451-17391450	-	610	AK026675				chr17:17389834-17389841	chr11:59619755-59619763		chr5:44892179-44892187	TGACGTCA	TGACATCA		TGAAGTCC	Canonical	CA-variant		None	No	HS1032708
chr17:24094173-24096172	+	358	NM_004295	9618	TRAF4	TNF receptor-associated factor 4	chr17:24095530-24095537	chr11:77777712-77777720	chr10:64484994-64485002	chr9:35536663-35536671	TGACGTCA	TGATGTCA	TGATGTCA	TGACGTCA	Canonical	TG-variant	TG-variant	Canonical	Yes	HS1032921
chr17:31293785-31295784	-	-82	BC054481	57151	LYZL6	lysozyme-like 6	chr17:31294859-31294866	chr11:103310044-103310052	chr10:92807317-92807325	chr9:9397932-9397940	TGACGTCA	TGATGTCA	TGACGTCA	TGATGTCA	Canonical	TG-variant	Canonical	TG-variant	No	HS1033091
chr17:31454333-31456332	+	-101	NM_002984	6351	CCL4	chemokine (C-C motif) ligand 4	chr17:31455232-31455239	chr11:83264145-83264153	chr10:71773832-71773840	chr9:30278363-30278371	TGACGTCA	TGACATCA	TGACATCA	TGACATCA	Canonical	CA-variant	CA-variant	CA-variant	No	HS1033102
chr17:35336509-35338508	+	950	AK091224				chr17:35338458-35338465	chr11:98259448-98259456	chr10:87423900-87423908	chr9:15255177-15255185	TGATGTCA	TGACGTAA	TGACGTAA	TGACGTCA	TG-variant	None	None	Canonical	No	HS1033234
chr17:35389586-35391585	+	-299	NM_002809	5709	PSMD3	proteasome (prosome, macropain) 26S subunit, non-ATPase, 3	chr17:35390287-35390294	chr11:98353377-98353385	chr10:87470479-87470487	chr9:15215234-15215242	TGACGTCA	TGATGTCA	TGACGTCA	TGACGTCA	Canonical	TG-variant	Canonical	Canonical	Yes	HS1033238
chr17:38081496-38083495	-	-364	NM_024927	79990	PLEKHH3	pleckstrin homology domain containing, family H (with MyTH4 domain) member 3	chr17:38082852-38082859	chr11:100842732-100842740	chr10:90206802-90206810	chr9:12969689-12969697	TGACGTCA	TGACGCCA	TGACGCCA	TGACATCA	Canonical	Half-site	Half-site	CA-variant	No	HS1033416
chr17:45195519-45197518	-	-317	NM_030802	81558	LOC81558	C/EBP-induced protein	chr17:45196828-45196835	chr11:95007788-95007796	chr10:84036291-84036299	chr9:18482992-18483000	TGACGTCA	TGACATCA	TGAAATCA	TGACGTCA	Canonical	CA-variant	None	Canonical	No	HS1033719
chr17:56031326-56033325	+	-51	BC060877	8493	PPM1D	protein phosphatase 1D magnesium-dependent, delta isoform	chr17:56032275-56032282	chr11:84912834-84912842	chr10:73589799-73589807	chr9:28509008-28509016	TGACGTCA	TGACGTCA	TGACATCA	TGACGACA	Canonical	Canonical	CA-variant	Half-site	Yes	HS1033909
chr17:59264063-59266062	-	375	AK025917	6603	SMARCD2	SWI/SNF related, matrix associated, actin dependent regulator of chromatin, subfamily d, member 2	chr17:59264681-59264688	chr11:105935799-105935807	chr10:95672875-95672883	chr9:7860105-7860113	TGATGTCA	TGACGTCA	TGATGTCA	CGATGTCA	TG-variant	Canonical	TG-variant	None	No	HS1033976
chr17:7095275-7097274	+	-24	NM_203413	23587	C17orf81	chromosome 17 open reading frame 81	chr17:7096251-7096258	chr11:69593129-69593137	chr10:56838726-56838734	chr5:35188981-35188989	TGACGTCA	TGATGTCA	TGACGTAA	TGATGTCA	Canonical	TG-variant	Half-site	TG-variant	Yes	HS1032397
chr17:71385252-71387251	-	-851	NM_033452	91107	TRIM47	tripartite motif-containing 47	chr17:71387095-71387102	chr11:115781909-115781917	chr10:106230874-106230882	chr18:26033815-26033823	TGACGTCA	TGATGTCA	TGATGTCA	TGACATCG	Canonical	TG-variant	TG-variant	None	No	HS1034247
chr17:854808-856807	-	-973	AK094544				chr17:856773-856780	chr11:76032298-76032306	chr10:67771599-67771607		TGACGTCA	TGATGTCA	TGATGTCA		Canonical	TG-variant	TG-variant		Yes	HS1032138
chr18:2560579-2562578	+	-49	BC035617	10403	KNTC2	kinetochore associated 2	chr18:2561530-2561537	chr17:69959401-69959409	chr9:110943672-110943680	chr7:71739280-71739288	TGACGTCA	TGACGTCA	TGACATCA	CTACGTCA	Canonical	Canonical	CA-variant	None	Yes	HS1034645
chr19:10222899-10224898	+	-41	BC009858	51073	MRPL4	mitochondrial ribosomal protein L4	chr19:10223858-10223865	chr9:20928986-20929004	chr8:20026229-20026237	chr20:53707499-53707507	TGACGTCA		CGACGTCA	TGATGTCA	Canonical		None	TG-variant	Yes	HS1035810
chr19:12916654-12918653	+	-193	NM_005053	5886	RAD23A	RAD23 homolog A (S. cerevisiae)	chr19:12917461-12917468	chr8:84115262-84115270	chr19:24975677-24975685	chr20:52111896-52111904	TGACGTCA	TGACATCA	TGACATCA	TGACGTCA	Canonical	CA-variant	CA-variant	Canonical	Yes	HS1035973
chr19:1904547-1906546	-	-49	NM_152771	255193	C19orf34	chromosome 19 open reading frame 34	chr19:1905588-1905595	chr10:80536987-80536995	chr7:10598224-10598232	chr20:60049163-60049171	TGACATCA	TGACGTCA	TGACGTCA	TGACATCA	CA-variant	Canonical	Canonical	CA-variant	No	HS1035419
chr19:40212374-40214373	+	-761	NM_199037	6324	SCN1B	sodium channel, voltage-gated, type I, beta	chr19:40212613-40212620	chr7:20103064-20103072	chr1:86250894-86250902	chr1:119696844-119696852	TGACATCA	TGACGTCA	TGACGTCA	CGTTATCA	CA-variant	Canonical	Canonical	None	No	HS1036522
chr19:40336847-40338846	+	409	BC009642	53827	FXYD5	FXYD domain containing ion transport regulator 5	chr19:40338255-40338262			chr1:119609609-119609617	TGACATCA			TGACGTCA	CA-variant			Canonical	No	HS1036534
chr19:40540342-40542341	+	-69	NM_005304	2865	FFAR3	free fatty acid receptor 3	chr19:40541273-40541280	chr7:19832391-19832399	chr1:85990749-85990757	chr1:119439222-119439230	TGACGTCA	TGACGTCA	TGATGTCA	TGATGTCA	Canonical	Canonical	TG-variant	TG-variant	No	HS1036544
chr19:40552811-40554810	+	-69	BC035657	2865	FFAR3	free fatty acid receptor 3	chr19:40553742-40553749	chr7:19832391-19832399	chr1:85990749-85990757	chr1:119439222-119439230	TGATGTCA	TGACGTCA	TGATGTCA	TGATGTCA	TG-variant	Canonical	TG-variant	TG-variant	No	HS1036548
chr19:40715204-40717203	+	-54	NM_014364	26330	GAPDHS	glyceraldehyde-3-phosphate dehydrogenase, spermatogenic	chr19:40716150-40716157	chr7:19717968-19717976	chr1:85866492-85866500	chr1:119314939-119314947	TGACGTCA	TGACATCA	TGACATCA	TGACATCA	Canonical	CA-variant	CA-variant	CA-variant	Yes	HS1036555
chr19:40810791-40812790	+	-37	BC031682	79171	MGC10433	hypothetical protein MGC10433	chr19:40811754-40811761	chr7:19627554-19627562	chr1:85780811-85780819	chr1:119172145-119172153	TGACGTCA	CGTCCTCA	CGTCCTCA	TGATGTCA	Canonical	None	None	TG-variant	Yes	HS1036574
chr19:43491275-43493274	-	785	NM_033557	90522	YIF1B	Yip1 interacting factor homolog B (S. cerevisiae)	chr19:43491483-43491490	chr7:18218818-18218826	chr1:84459153-84459161	chr1:116875033-116875041	TGACGTCA	CGACATCA	TGACATCA	TGATGTCA	Canonical	None	CA-variant	TG-variant	No	HS1036764
chr19:43491275-43493274	-	13	NM_033557	90522	YIF1B	Yip1 interacting factor homolog B (S. cerevisiae)	chr19:43492255-43492262	chr7:18218141-18218149	chr1:84458481-84458489		TGACATCA	TGACGTCA	AGATGTTA		CA-variant	Canonical	None		No	HS1036766
chr19:45610114-45612113	-	-103	BC067266	57716	PRX	periaxin	chr19:45611209-45611216	chr7:16437766-16437774	chr1:82655856-82655864	chr1:115468250-115468258	TGACGTCA	TGACATCA	TGATATCA	TGATGTCA	Canonical	CA-variant	TA-motif	TG-variant	No	HS1036934
chr19:50778918-50780917	-	-95	NM_025136	80207	OPA3	optic atrophy 3 (autosomal recessive, with chorea and spastic paraplegia)	chr19:50780005-50780012	chr7:10750906-10750914	chr1:78670840-78670848	chr1:112214872-112214880	TGACGTCA	CGACGTCA	TGACGTCA	TGACATCA	Canonical	None	Canonical	CA-variant	Yes	HS1037187
chr19:52307850-52309849	-	-71	AB028987	23211	C19orf7	chromosome 19 open reading frame 7	chr19:52308913-52308920	chr7:8079600-8079608	chr1:76735711-76735719	chr1:111082065-111082073	TGACATCA	TGACGCCA	TGACGCCA	TGACGTCA	CA-variant	Half-site	Half-site	Canonical	Yes	HS1037275
chr19:55219397-55221396	-	131	BC023556	51231	VRK3	vaccinia related kinase 3	chr19:55220259-55220266	chr7:32141847-32141855	chr1:95309422-95309430	chr1:108830355-108830363	TGACGTCA	TGACGTCA	TGACGTCA	TGATGTCA	Canonical	Canonical	Canonical	TG-variant	Yes	HS1037510
chr19:55357232-55359231	-	-53	NM_152358	126123	SCRL	SCRL protein	chr19:55358277-55358284		chr1:95262155-95262163	chr1:108768502-108768510	TGACGTCA		TGATGTCA	TGAGGTCA	Canonical		TG-variant	None	Yes	HS1037529
chr19:60610079-60612078	+	-30	AK097675				chr19:60611049-60611056	chr7_random:10477134-10477143	chr1:67823326-67823334	chr1:104973235-104973243	TGACGTCA		TGACGTAG	TGACATCA	Canonical		Half-site	CA-variant	Yes	HS1037867
chr19:6343185-6345184	-	-281	NM_002096	2962	GTF2F1	general transcription factor IIF, polypeptide 1, 74kDa	chr19:6344458-6344465	chr17:55342593-55342601	chrUn:24752479-24752487	chr20:56613770-56613778	TGACGTCA	TGACGTCA	TGACGTCA	TGATGTCA	Canonical	Canonical	Canonical	TG-variant	Yes	HS1035648
chr19:8360296-8362295	+	-438	NM_004218	9230	RAB11B	RAB11B, member RAS oncogene family	chr19:8360858-8360865	chr17:32252587-32252595	chr7:16246377-16246385	chr20:55822866-55822874	TGACGTCA	TGATGTCA	TGATGTCA	TGACGTCA	Canonical	TG-variant	TG-variant	Canonical	Yes	HS1035749
chr19:8669173-8671172	-	-7	NM_178525	284382	MGC33407	hypothetical protein MGC33407	chr19:8670172-8670179	chr17:31917364-31917372	chr7:15944039-15944047	chr20:56045742-56045750	TGACGTCA	TGATGTCA	TGATGTCA	TGATGTCA	Canonical	TG-variant	TG-variant	TG-variant	No	HS1035766
chr2:113910613-113912612	+	-47	NM_172003	150472	CBWD2	COBW domain containing 2	chr2:113911566-113911573	chr19:24236426-24236434	chr1:228566246-228566254	chr1:91772203-91772211	TGACGTCA	TGACATCA	TGACGCCA	TGACGTCA	Canonical	CA-variant	Half-site	Canonical	Yes	HS1005518
chr2:190452000-190453999	-	-29	BC011904	64172	OSGEPL1	O-sialoglycoprotein endopeptidase-like 1	chr2:190453021-190453028	chr1:53690690-53690698	chr9:45180200-45180208		TGACATCA	TGACGTCA	TGGCGTCA		CA-variant	Canonical	None		No	HS1006055
chr2:241478615-241480614	-	-209	NM_004321	547	KIF1A	kinesin family member 1A	chr2:241479816-241479823	chr1:93037834-93037842	chr9:92588235-92588243		TGACGTCA	TGATGTCA	TGATGTCA		Canonical	TG-variant	TG-variant		Yes	HS1006741
chr2:70052968-70054967	+	-486	NM_002357	4084	MXD1	MAX dimerization protein 1	chr2:70053482-70053489	chr6:87002852-87002860	chr4:121067202-121067210	chr10:71933838-71933846	TGACATCA	TGACGTCA	TGACGTCA	TGACGTCA	CA-variant	Canonical	Canonical	Canonical	Yes	HS1004890
chr2:74691942-74693941	+	254	AK055944	1796	DOK1	docking protein 1, 62kDa (downstream of tyrosine kinase 1)	chr2:74693195-74693202	chr6:83271247-83271255	chr4:117489984-117489992	chr17:51389943-51389951	TGACATCA	TGACATCA	TGACATCA	TGACGTCA	CA-variant	CA-variant	CA-variant	Canonical	Yes	HS1005011
chr2:74691942-74693941	+	274	AK055944	1796	DOK1	docking protein 1, 62kDa (downstream of tyrosine kinase 1)	chr2:74693215-74693222	chr6:83271227-83271235	chr4:117489964-117489972	chr17:51389923-51389931	TGACGTCA	TGACATCA	TGACATCA	TGACATCA	Canonical	CA-variant	CA-variant	CA-variant	Yes	HS1005008
chr2:96847513-96849512	+	-24	BC063295	26504	CNNM4	cyclin M4	chr2:96848489-96848496	chr1:36794246-36794254	chr9:35411937-35411945	chr10:48456613-48456621	TGACGTCA	TGACGTCA	TGACGTCA	TGATGTCA	Canonical	Canonical	Canonical	TG-variant	No	HS1005275
chr2:97737980-97739979	-	-225	BC010090	10120	ACTR1B	ARP1 actin-related protein 1 homolog B, centractin beta (yeast)	chr2:97739197-97739204	chr1:37032827-37032835	chr9:35643594-35643602	chr10:48224608-48224616	TGACATCA	TGACATCA	TGACATCA	TGACGTCA	CA-variant	CA-variant	CA-variant	Canonical	Yes	HS1005306
chr2:99896158-99898157	-	9	AL833691				chr2:99897142-99897149	chr1:38715956-38715964		chr10:46110280-46110288	TGACGTCA	TAGTGCCC		TGATGTCA	Canonical	None		TG-variant	No	HS1005356
chr20:13566564-13568563	-	-56	BC025266	55617	TASP1	taspase, threonine aspartase, 1	chr20:13567612-13567619	chr2:139815847-139815855	chr3:128142161-128142169	chr24:12014815-12014823	TGATGTCA	TTACGCCA	TTACGCCA	TGACGTCA	TG-variant	None	None	Canonical	Yes	HS1038318
chr20:32609180-32611179	+	-169	NM_032514	84557	MAP1LC3A	microtubule-associated protein 1 light chain 3 alpha	chr20:32610011-32610018	chr2:155339626-155339634	chr3:145664351-145664359	chr24:26601161-26601169	TGACGTCA	TGACGTCA	TGACGTCA	TGACATCA	Canonical	Canonical	Canonical	CA-variant	Yes	HS1038567
chr20:41518932-41520931	+	-50	NM_006275	6431	SFRS6	splicing factor, arginine/serine-rich 6	chr20:41519882-41519889	chr2:162994805-162994813	chr3:153701436-153701444	chr24:34148925-34148933	TGACATCA	CGACGTCA	CGACGTCA	TGACGTCA	CA-variant	None	None	Canonical	Yes	HS1038804
chr20:42724575-42726574	-	302	BC000849	79015	MGC5566	hypothetical protein MGC5566	chr20:42725266-42725273	chr2:163837747-163837755	chr3:154613796-154613804	chr24:35057361-35057369	TGACGTCA	GGATGTCA	GGACGTCA	TGATGTCA	Canonical	None	None	TG-variant	No	HS1038844
chr20:43439372-43441371	-	-58	NM_014477	27296	C20orf10	chromosome 20 open reading frame 10	chr20:43440422-43440429	chr2:164536877-164536885	chr3:155401648-155401656	chr24:35613377-35613385	TGATGTCA	TGATGTCA	TGACGTCA	TGATGTCA	TG-variant	TG-variant	Canonical	TG-variant	No	HS1038860
chr20:47223206-47225205	-	-132	BC050432	6780	STAU1	staufen, RNA binding protein, homolog 1 (Drosophila)	chr20:47224330-47224337	chr2:167048162-167048173	chr3:158042416-158042424	chr24:38777326-38777334	TGACGTCA		TGATGTCA	TGAAATCA	Canonical		TG-variant	None	No	HS1038956
chr20:56994892-56996891	-	145	AK094347				chr20:56995740-56995747	chr2:174488784-174488792		chr24:46667406-46667414	TGATGTCA	TGACGTCA		TCATGTCA	TG-variant	Canonical		None	No	HS1039136
chr21:29286096-29288095	-	-136	NM_015565	26046	ZNF294	zinc finger protein 294	chr21:29287224-29287231	chr16:87854377-87854385	chr11:27184324-27184332	chr31:27017859-27017867	TGACATCA	TGACGCCA	TTACGCCA	TGACGTCA	CA-variant	Half-site	None	Canonical	No	HS1039371
chr22:17505717-17507716	-	-138	NM_022719	8220	DGCR14	DiGeorge syndrome critical region gene 14	chr22:17506847-17506854	chr16:17688315-17688323	chr11:85104573-85104581	chr26:32054765-32054773	TGACGTCA	TGACATCA	TGACATCA	TGACGTCA	Canonical	CA-variant	CA-variant	Canonical	Yes	HS1039918
chr22:21458538-21460537	+	365	BC030983	3537	IGLC1	immunoglobulin lambda constant 1 (Mcg marker)	chr22:21459902-21459909	chr9:111087201-111087209	chr8:115496731-115496739	chr26:29435846-29435854	TGATGTCA	TGACGTCA	TGATGTCA	TGGGGACA	TG-variant	Canonical	TG-variant	None	No	HS1040064
chr22:28986384-28988383	-	553	BC011589	5008	OSM	oncostatin M	chr22:28986824-28986831			chr26:26562454-26562462	TGACGTCA			TGATGTCA	Canonical			TG-variant	No	HS1040236
chr22:34336877-34338876	-	364	BC014547	4151	MB	myoglobin	chr22:34337506-34337513	chr15:77349532-77349540	chr7:115128717-115128725	chr10:31751739-31751747	TGATGTCA	TGACGTCA	TGATATCA	CTGTGTCA	TG-variant	Canonical	TA-motif	None	No	HS1040363
chr22:35495656-35497655	-	-192	BC000566	11020	RABL4	RAB, member of RAS oncogene family-like 4	chr22:35496840-35496847	chr15:78501529-78501537	chr7:116130537-116130545	chr10:30867010-30867018	TGACGTCA	TGACAGCA	TGACATCA	TGACATCT	Canonical	None	CA-variant	None	Yes	HS1040386
chr22:37894175-37896174	-	-187	AK074445	200317	FLJ23865	hypothetical protein FLJ23865	chr22:37895354-37895361	chr15:80278298-80278306	chr7:118233603-118233611	chr10:29024274-29024282	TGACGTCA	TGATGTCA	TGATGTCA	TGATGTCA	Canonical	TG-variant	TG-variant	TG-variant	No	HS1040515
chr22:38069454-38071453	+	-537	NM_145731	9145	SYNGR1	synaptogyrin 1	chr22:38069917-38069924	chr15:80418808-80418816	chr7:118361939-118361947	chr10:28881297-28881305	TGACGTCA	TGACATCA	TGACGTCA	TGATGTCA	Canonical	CA-variant	Canonical	TG-variant	No	HS1040532
chr22:41414491-41416490	-	-488	BC055286	53947	A4GALT	alpha 1,4-galactosyltransferase (globotriaosylceramide synthase)	chr22:41415971-41415978			chr10:25934092-25934100	TGACATCA			TGACGTCA	CA-variant			Canonical	No	HS1040721
chr3:102774678-102776677	+	-86	AK098760	57092	PCNP	PEST proteolytic signal containing nuclear protein	chr3:102775592-102775599	chr16:56197071-56197079	chr11:45625218-45625226	chr33:11018731-11018739	TGACATCA	CGACGTCA	TGACGTCA	TGACGTCA	CA-variant	None	Canonical	Canonical	Yes	HS1008183
chr3:128873479-128875478	+	-882	NM_032548	80325	ABTB1	ankyrin repeat and BTB (POZ) domain containing 1	chr3:128873597-128873604	chr6:89180339-89180347	chr4:123182355-123182363	chr20:4589124-4589132	TGACGTCA	TGACACCA	TGACACCA	TGATGTCA	Canonical	None	None	TG-variant	No	HS1008536
chr3:129664039-129666038	-	-41	BC029521	165721	DNAJB8	DnaJ (Hsp40) homolog, subfamily B, member 8	chr3:129665072-129665079	chr6:88556680-88556688	chr4:122547154-122547162	chr20:5289945-5289953	TGACGTCA	TTATGTCA	TTATGTCA	TGATGTCA	Canonical	None	None	TG-variant	No	HS1008557
chr3:135025467-135027466	-	-660	AK057826				chr3:135027119-135027126		chr8:108210309-108210317	chr23:33769383-33769391	TGACATCA		TGACGTCA	CGGCGGCA	CA-variant		Canonical	None	No	HS1008715
chr3:38181030-38183029	+	-496	NM_005109	9943	OXSR1	oxidative-stress responsive 1	chr3:38181534-38181541	chr9:119293168-119293176	chr8:124306879-124306887	chr23:10939477-10939485	TGACGTCA	TGACGTCA	TGACGTCA	TGACATCA	Canonical	Canonical	Canonical	CA-variant	Yes	HS1007320
chr3:64185172-64187171	-	-49	NM_198859	166336	PRICKLE2	prickle-like 2 (Drosophila)	chr3:64186213-64186220	chr6:92836755-92836763	chr4:126938974-126938982	chr20:29864254-29864262	TGACATCA	TGACATCA	TGACATCA	TGACGTCA	CA-variant	CA-variant	CA-variant	Canonical	No	HS1008007
chr4:113655456-113657455	+	-262	NM_025144	80216	ALPK1	alpha-kinase 1	chr4:113656194-113656201	chr3:128211171-128211179	chr2:224976840-224976848	chr32:35221966-35221974	TGACGTCA	CAACCTCG	CACCCTCA	TGACATCA	Canonical	None	None	CA-variant	No	HS1010591
chr4:120570355-120572354	+	225	BC017382	54532	USP53	ubiquitin specific peptidase 53	chr4:120571579-120571586	chr3:123324910-123324918	chr2:219585963-219585971	chr32:41236349-41236357	TGATGTCA	TGATGTCG	TGACGTCA	TAATGTCA	TG-variant	None	Canonical	None	No	HS1010653
chr4:156654728-156656727	-	-7	NM_024826	79884	ASAP	aster-associated protein	chr4:156655727-156655734	chr3:82753818-82753826	chr2:174006880-174006888	chr15:55959522-55959530	TGATGTCA	TGATGTCA	TGATGTCA	TGACGTCA	TG-variant	TG-variant	TG-variant	Canonical	No	HS1010924
chr4:6500670-6502669	-	778	NM_181876	5522	PPP2R2C	protein phosphatase 2 (formerly 2A), regulatory subunit B (PR 52), gamma isoform	chr4:6500885-6500892	chr5:35387569-35387577	chr14:79462454-79462462	chr3:61497617-61497625	TGACATCA	TGACGTCA	TGACGTCA	CGATATCA	CA-variant	Canonical	Canonical	None	No	HS1009645
chr4:7991095-7993094	-	-73	NM_021638	60312	AFAP	actin filament associated protein	chr4:7992160-7992167			chr3:62741697-62741705	TGACGTCA			TGATGTCA	Canonical			TG-variant	No	HS1009689
chr4:8277610-8279609	-	-696	NM_032432	84448	ABLIM2	actin binding LIM protein family, member 2	chr4:8279298-8279305	chr5:34202663-34202671	chr14:80627123-80627131	chr3:62951910-62951918	TGATGTCA	TGACGTCA	TGACGTCA	TGACGTCA	TG-variant	Canonical	Canonical	Canonical	No	HS1009696
chr4:88472896-88474895	-	226	AB037799	57563	KLHL8	kelch-like 8 (Drosophila)	chr4:88473663-88473670	chr5:101248060-101248068	chr14:6979107-6979115	chr32:13648865-13648873	TGATGTCA	CGACGTCA	TGACGTCA	TGATGTCA	TG-variant	Half-site	Canonical	TG-variant	No	HS1010344
chr5:133588662-133590661	-	-31	NM_002715	5515	PPP2CA	protein phosphatase 2 (formerly 2A), catalytic subunit, alpha isoform	chr5:133589685-133589692	chr11:51738536-51738544	chr10:37627632-37627640	chr11:23775529-23775537	TGACGTCA	TGACGTCA	TGACGTCA	TGATGTCA	Canonical	Canonical	Canonical	TG-variant	Yes	HS1012304
chr5:145541417-145543416	-	-151	AB037773	51520	LARS	leucyl-tRNA synthetase	chr5:145542560-145542567	chr18:42703210-42703218		chr2:41216289-41216297	TGACGTCA	TAACATCA		TGACATCA	Canonical	None		CA-variant	No	HS1012601
chr5:156524851-156526850	-	345	BC025397	153745	FAM71B	family with sequence similarity 71, member B	chr5:156525499-156525506	chr11:46044809-46044817	chr10:31534643-31534651	chr4:56149818-56149826	TGACGTCA	CGATGTCA	TGACGTCA	TGATGTCA	Canonical	None	Canonical	TG-variant	No	HS1012730
chr5:159367758-159369757	+	-149	NM_003314	7265	TTC1	tetratricopeptide repeat domain 1	chr5:159368609-159368616	chr11:43387848-43387856	chr10:28862148-28862156	chr4:53819518-53819526	TGACGTCA	TGACGTCA	TGATGTCA	TGGCGTCA	Canonical	Canonical	TG-variant	None	No	HS1012774
chr5:42846752-42848751	-	-908	BC005244	6414	SEPP1	selenoprotein P, plasma, 1	chr5:42848652-42848659	chr15:3094151-3094159	chr2:52376993-52377001	chr4:70123642-70123650	TGACATCA	TGACATCA	TGACGTCA	TACCATCA	CA-variant	CA-variant	Canonical	None	No	HS1011535
chr5:71049750-71051749	+	-35	NM_004291	9607	CART	cocaine- and amphetamine-regulated transcript	chr5:71050715-71050722	chr13:96644819-96644827	chr2:30812340-30812348	chr2:55485699-55485707	TGACGTCA	TGACGTCA	TGACGTCA	TGATGTCA	Canonical	Canonical	Canonical	TG-variant	Yes	HS1011806
chr5:73255122-73257121	+	367	AK021959				chr5:73256488-73256495	chr13:94647522-94647530	chr2:28430481-28430489	chr2:57307971-57307979	TGATGTCA	TGATGTCA	TGACGTCA	TGATGTAA	TG-variant	TG-variant	Canonical	None	No	HS1011851
chr6:10802174-10804173	+	-323	BC010907	55003	PAK1IP1	PAK1 interacting protein 1	chr6:10802851-10802858	chr13:40443390-40443398	chr17:29724576-29724584	chr35:13393328-13393336	TGATGTCA	AGGCGCGC	AGGCGCAC	TGACGTCA	TG-variant	None	None	Canonical	Yes	HS1013231
chr6:116680970-116682969	-	-25	AK091559	23270	TSPYL4	TSPY-like 4	chr6:116681987-116681994	chr10:34127773-34127781	chr20:38662219-38662227	chr12:74895889-74895897	TGACATCA	TGACGTCA	TGACGTCA	TGACGTCA	CA-variant	Canonical	Canonical	Canonical	Yes	HS1014559
chr6:13435756-13437755	-	-1	BC007054	51256	TBC1D7	TBC1 domain family, member 7	chr6:13436749-13436756			chr35:15751079-15751087	TGATGTCA			TGACGTCA	TG-variant			Canonical	Yes	HS1013253
chr6:136612143-136614142	-	-108	NM_138419	113115	FAM54A	family with sequence similarity 54, member A	chr6:136613243-136613250			chr1:31827119-31827127	TGACATCA			TGACGTCA	CA-variant			Canonical	Yes	HS1014757
chr6:160297385-160299384	+	31	NM_002377	4142	MAS1	MAS1 oncogene	chr6:160298415-160298422	chr17:12289472-12289480	chr1:42187227-42187235	chr1:52110263-52110271	TGACATCA	TGACATCC	TGACATCC	TGACGTCA	CA-variant	None	None	Canonical	No	HS1015043
chr6:32205046-32207045	-	-94	NM_022110	63943	FKBPL	FK506 binding protein like	chr6:32206132-32206139	chr17:33140609-33140617	chr20:4202875-4202883	chr12:4446387-4446395	TGATGTCA	TGGCGTCA	TGACGTCA	TGACGTCA	TG-variant	Half-site	Canonical	Canonical	No	HS1013687
chr6:34962798-34964797	-	-30	NM_005643	6882	TAF11	TAF11 RNA polymerase II, TATA box binding protein (TBP)-associated factor, 28kDa	chr6:34963820-34963827	chr17:26496214-26496222	chr20:6119769-6119777	chr12:7016352-7016360	TGATGTCA	TGACGTCA	TGACGTCA	TGATGTCA	TG-variant	Canonical	Canonical	TG-variant	Yes	HS1013785
chr6:41995943-41997942	+	-11	NM_004053	705	BYSL	bystin-like	chr6:41996932-41996939	chr17:45776609-45776617		chr12:13509189-13509197	TGATGTCA	TGACGTTC		TGACGTCA	TG-variant	None		Canonical	Yes	HS1013906
chr6:42820813-42822812	-	-80	NM_003192	6903	TBCC	tubulin-specific chaperone c	chr6:42821885-42821892	chr17:45049659-45049667	chr9:9293483-9293491	chr12:14263240-14263248	TGACATCA	TGACGTCA	TGACGTCA	TGACGTAA	CA-variant	Canonical	Canonical	Half-site	Yes	HS1013924
chr6:56927049-56929048	+	-186	NM_152731	221336	C6orf65	chromosome 6 open reading frame 65	chr6:56927863-56927870	chr1:34190952-34190960			TGACATCA	TGACGTCA			CA-variant	Canonical			Yes	HS1014125
chr6:70562610-70564609	-	-122	NM_018368	55788	LMBRD1	LMBR1 domain containing 1	chr6:70563724-70563731	chr1:24917044-24917052		chr12:35312404-35312412	TGATGTCA	TGACGTCA		TGACGTCA	TG-variant	Canonical		Canonical	Yes	HS1014155
chr6:87860544-87862543	-	-124	NM_000735	1081	CGA	glycoprotein hormones, alpha polypeptide	chr6:87861660-87861667	chr4:34985272-34985280			TGACGTCA	TGATGTCA			Canonical	TG-variant			No	HS1014309
chr6:87860544-87862543	-	-142	NM_000735	1081	CGA	glycoprotein hormones, alpha polypeptide	chr6:87861678-87861685		chr5:51538259-51538267	chr12:49561346-49561354	TGACGTCA		TGATGTCA	TGATGTCA	Canonical		TG-variant	TG-variant	No	HS1014308
chr7:129185741-129187740	-	-27	NM_003344	7328	UBE2H	ubiquitin-conjugating enzyme E2H (UBC8 homolog, yeast)	chr7:129186760-129186767	chr6:30189353-30189361	chr4:57493105-57493113	chr14:9456786-9456794	TGACGTCA	TGACATCA	TGACATCA	TGACGTCA	Canonical	CA-variant	CA-variant	Canonical	Yes	HS1016844
chr7:1381240-1383239	-	188	BC071939	84262	MGC10911	hypothetical protein MGC10911	chr7:1382045-1382052	chr5:137234832-137234840	chr12:15317848-15317856	chr6:18156795-18156803	TGACGTCA	TGACATCA	TGACATCA	TGACGTCG	Canonical	CA-variant	CA-variant	Half-site	No	HS1015239
chr7:141566072-141568071	+	-51	AK097858	28566	TRBV21-1	T cell receptor beta variable 21-1	chr7:141567021-141567028	chr6:41054629-41054637	chr4:69019802-69019810	chr16:12663776-12663784	TGACATCA	TGACATCA	TAATATCA	TGACGTCA	CA-variant	CA-variant	None	Canonical	No	HS1017050
chr7:42723894-42725893	-	545	BC000769	79020	C7orf25	chromosome 7 open reading frame 25	chr7:42724342-42724349	chr13:13982964-13982972	chr17:58734016-58734024		TGACGTCA	TGACATCA	TGGCATCG		Canonical	CA-variant	None		No	HS1015740
chr8:103944552-103946551	-	-75	NM_015878	51582	AZIN1	antizyme inhibitor 1	chr8:103945619-103945626	chr15:38597486-38597494	chr7:74210245-74210253	chr13:7393892-7393900	TGATGTCA	TGACGTCA	TGACGTCG	TGACGTCA	TG-variant	Canonical	None	Canonical	Yes	HS1018435
chr8:141969050-141971049	-	217	BC035404	5747	PTK2	PTK2 protein tyrosine kinase 2	chr8:141969826-141969833	chr15:73625130-73625138	chr7:111102283-111102291	chr13:38552062-38552070	TGATGTCA	TGATGTCA	TGACGTCA	TGATGTCA	TG-variant	TG-variant	Canonical	TG-variant	No	HS1018678
chr8:145525373-145527372	-	-41	NM_032274				chr8:145526406-145526413	chr15:76843221-76843229	chr7:114602590-114602598	chr13:40891641-40891649	TGACGTCA	TGACATCA	TGACATCA	TGACGTCA	Canonical	CA-variant	CA-variant	Canonical	Yes	HS1018835
chr8:22021868-22023867	-	-295	BC016902	79873	NUDT18	nudix (nucleoside diphosphate linked moiety X)-type motif 18	chr8:22023155-22023162	chr14:62354012-62354020	chr15:50992633-50992641	chr25:38170937-38170945	TGACGTCA	TGACATCA	TGACATCA	TGACGTCA	Canonical	CA-variant	CA-variant	Canonical	Yes	HS1017624
chr8:40129144-40131143	+	-59	NM_020130	56892	C8orf4	chromosome 8 open reading frame 4	chr8:40130085-40130092	chr8:23245533-23245541		chr16:27062205-27062213	TGATGTCA	TGACGTCA		TGATGTCA	TG-variant	Canonical		TG-variant	No	HS1017944
chr8:42183352-42185351	-	-113	NM_000930	5327	PLAT	plasminogen activator, tissue	chr8:42184457-42184464	chr8:21512316-21512324	chr16:73736770-73736778	chr16:25319432-25319440	TGACATCA	TGACATCA	TGACGTCA	TGACATCA	CA-variant	CA-variant	Canonical	CA-variant	No	HS1017964
chr8:56847481-56849480	-	-682	BC071636	137695	TMEM68	transmembrane protein 68	chr8:56849155-56849162	chr4:3502636-3502644	chr5:16818958-16818966	chr29:10253679-10253687	TGATGTCA	TAGATTGA	TGGAGGCG	TGACGTCA	TG-variant	None	None	Canonical	No	HS1018058
chr8:82915991-82917990	-	-414	NM_152836	64089	SNX16	sorting nexin 16	chr8:82917397-82917404	chr3:10499098-10499106	chr2:93219765-93219773	chr29:31943154-31943162	TGACATCA	TGACGTCA	TGACGTCA	TGACGTCA	CA-variant	Canonical	Canonical	Canonical	No	HS1018260
chr8:96021310-96023309	-	255	AL833652	94241	TP53INP1	tumor protein p53 inducible nuclear protein 1	chr8:96022048-96022055			chr29:42584177-42584185	TGACATCA			TGACGTCA	CA-variant			Canonical	No	HS1018341
chr8:98856204-98858203	+	-62	BC031021	55353	LAPTM4B	lysosomal associated protein transmembrane 4 beta	chr8:98857142-98857149	chr15:34290782-34290790	chr7:69675535-69675543	chr13:3038673-3038681	TGACGTCA	TGACATCA	TGACATCA	TGACATCA	Canonical	CA-variant	CA-variant	CA-variant	Yes	HS1018365
chr8_random:402766-404765	+	-41	NM_032274				chr8_random:403725-403732	chr15:76843220-76843228	chr7:114602590-114602598	chr13:40891641-40891649	TGACGTCA	TGACATCA	TGACATCA	TGACGTCA	Canonical	CA-variant	CA-variant	Canonical	Yes	HS1018879
chr9:101374688-101376687	+	-888	NM_019592	56254	RNF20	ring finger protein 20	chr9:101374800-101374807	chr4:48875607-48875615	chr5:66375297-66375305	chr11:59600134-59600142	TGACGTCA	TGCTGTCA	TGATGTCA	TGATGTCA	Canonical	None	TG-variant	TG-variant	No	HS1019854
chr9:116000641-116002640	+	-579	AK024330	5069	PAPPA	pregnancy-associated plasma protein A, pappalysin 1	chr9:116001062-116001069	chr4:63456552-63456560	chr5:81836537-81836545	chr11:71367600-71367608	TGACATCA	TGACGTCA	TGATTTCA	TGATCCCG	CA-variant	Canonical	None	None	No	HS1020040
chr9:168076-170075	-	-4	BC005996	55871	CBWD1	COBW domain containing 1	chr9:169072-169079	chr19:24236427-24236435	chr1:228566246-228566254	chr1:91772203-91772211	TGACGTCA	TGACATCA	TGACGCCA	TGACGTCA	Canonical	CA-variant	Half-site	Canonical	Yes	HS1018904
chr9:32990627-32992626	-	-14	NM_175069	54840	APTX	aprataxin	chr9:32991633-32991640	chr4:40794607-40794615	chr5:58081425-58081433	chr11:51487651-51487659	TGACGTCA	TGACGTCA	TGACATCA	TGTCGTCA	Canonical	Canonical	CA-variant	None	Yes	HS1019130
chr9:34168011-34170010	+	-15	NM_016525	51271	UBAP1	ubiquitin associated protein 1	chr9:34168996-34169003	chr4:41440399-41440407	chr5:58779470-58779478	chr11:52276583-52276591	TGACGTCA	TGATGTCA	TGATGTCA	TGACGTCA	Canonical	TG-variant	TG-variant	Canonical	Yes	HS1019160
chr9:36158391-36160390	+	-28	NM_005893	881	CCIN	calicin	chr9:36159363-36159370	chr4:43228547-43228555	chr5:60445781-60445789	chr11:53987035-53987043	TGACATCA	TGACGTCA	TGACATCA	TGACATCA	CA-variant	Canonical	CA-variant	CA-variant	No	HS1019228
chr9:5746341-5748340	+	62	AB037853	57589	KIAA1432	KIAA1432	chr9:5747402-5747409	chr19:28885766-28885774	chr1:233466795-233466803	chr1:96513395-96513403	TGACATCA	TGACGTCA	TGACGTCA	TGACTTCA	CA-variant	Canonical	Canonical	None	No	HS1018979
chr9:67997619-67999618	-	-47	NM_201453	445571	CBWD3	COBW domain containing 3	chr9:67998658-67998665	chr19:24236427-24236435	chr1:228566246-228566254	chr1:91772203-91772211	TGACGTCA	TGACATCA	TGACGCCA	TGACGTCA	Canonical	CA-variant	Half-site	Canonical	Yes	HS1019353
chr9:68085439-68087438	+	-47	NM_201453	445571	CBWD3	COBW domain containing 3	chr9:68086392-68086399	chr19:24236426-24236434	chr1:228566246-228566254	chr1:91772203-91772211	TGACGTCA	TGACATCA	TGACGCCA	TGACGTCA	Canonical	CA-variant	Half-site	Canonical	Yes	HS1019365
chr9:88320580-88322579	+	746	AK027055				chr9:88322325-88322332	chr13:50176565-50176573	chr17:19947772-19947780	chr1:100059584-100059592	TGATGTCA	TGACGTCA	TGACGTCA	TGACGTCC	TG-variant	Canonical	Canonical	None	No	HS1019583
chr9:97079334-97081333	+	-815	AB040962	57653	KIAA1529	KIAA1529	chr9:97079519-97079526	chr14:71360601-71360609	chr15:60856362-60856370	chr22:12621212-12621220	TGACATCA	TGACGTCA	TGACGTCA	TGACGTCA	CA-variant	Canonical	Canonical	Canonical	No	HS1019732
chr9:97763388-97765387	-	313	BC002863	51531	C9orf156	chromosome 9 open reading frame 156	chr9:97764068-97764075			chr11:56553316-56553324	TGACGTCA			TGATGTCA	Canonical			TG-variant	Yes	HS1019761
chrX:117260924-117262923	+	-912	NM_019045	54521	WDR44	WD repeat domain 44	chrX:117261012-117261019		chrX:9832308-9832316	chrX:93640262-93640270	TGATGTCA		TGACATCA	TGACGTCA	TG-variant		CA-variant	Canonical	No	HS1042054
chrX:12751884-12753883	+	-59	NM_021109	7114	TMSB4X	thymosin, beta 4, X-linked	chrX:12752825-12752832	chrX:157321879-157321887		chrX:9332893-9332901	TGACATCA	TGACATCA		TGACGTCA	CA-variant	CA-variant		Canonical	Yes	HS1041092
chrX:47618988-47620987	+	-208	NM_205856	389852	RP11-38O23.2	PNPK6288	chrX:47619780-47619787	chrX:19393883-19393891	chrUn:63913740-63913748	chrX:41401020-41401028	TGACGTCA	TGATGTCA	TGATGTCA	CGCGGTCC	Canonical	TG-variant	TG-variant	None	Yes	HS1041458
chrX:48188166-48190165	+	-342	NM_006743	5935	RBM3	RNA binding motif (RNP1, RRM) protein 3	chrX:48188824-48188831	chrX:6434961-6434969	chrX:26432506-26432514	chrX:41620780-41620788	TGATGTCA	TGACGTCA	TGACGTCA	TGATGTCA	TG-variant	Canonical	Canonical	TG-variant	No	HS1041474
chrX:48580042-48582041	-	-153	AK094431	3750	KCND1	potassium voltage-gated channel, Shal-related subfamily, member 1	chrX:48581187-48581194	chrX:6116482-6116490	chrX:26760401-26760409	chrX:41932525-41932533	TGACATCA	TGATACCA	TGATACCA	TGACGTCA	CA-variant	None	None	Canonical	No	HS1041512
chrX:88982085-88984084	+	-48	NM_138960	90316	TGIF2LX	TGFB-induced factor 2-like, X-linked	chrX:88983037-88983044	chrX:109761983-109761991	chrX:107835499-107835507	chrX:71342285-71342293	TGACGTCA	TGACATCA	TGACATCA	TGACATCA	Canonical	CA-variant	CA-variant	CA-variant	No	HS1041804
chrY:14252578-14254577	+	-730	NM_004202	9087	TMSB4Y	thymosin, beta 4, Y-linked	chrY:14252848-14252855	chrX:157321879-157321887		chrX:9332893-9332901	TGACATCA	TGACATCA		TGACGTCA	CA-variant	CA-variant		Canonical	No	HS1042694
chrY:3489487-3491486	+	-33	NM_139214	90655	TGIF2LY	TGFB-induced factor 2-like, Y-linked	chrY:3490454-3490461	chrX:109761983-109761991	chrX:107835499-107835507	chrX:71342285-71342293	TGACGTCA	TGACATCA	TGACATCA	TGACATCA	Canonical	CA-variant	CA-variant	CA-variant	No	HS1042667
